# Supplementary material for: Regional Variation of Chemical Characteristics in Young Marselan (Vitis vinifera L.) Red Wines from Five Regions of China
Source: Foods. 2022 Mar 9;11(6):787. doi: 10.3390/foods11060787 (PMC8948681; doi:10.3390/foods11060787)
Supplement: Supplementary file 1 [file foods-11-00787-s001.zip]

Archive with 1 entries (1 files):
- foods-1610220-supplementary.pdf
